# Supplementary material for: Enhanced Catalytic Hydrogenation of Olefins in Sulfur-Rich Naphtha Using Molybdenum Carbide Supported on γ-Al2O3 Spheres under Steam Conditions: Simulating the Hot Separator Stream Process
Source: Materials (Basel). 2024 May 11;17(10):2278. doi: 10.3390/ma17102278 (PMC11123070; doi:10.3390/ma17102278)
Supplement: Supplementary file 1 [file materials-17-02278-s001.zip]

Archive with 1 entries (1 files):
- materials-2951636-supplementary.pdf
